# Supplementary material for: Evaluation of a Multimodal Anesthetic Protocol for Immobilization in Black Vultures (Coragyps atratus) and Turkey Vultures (Cathartes aura)
Source: Vet Sci. 2025 Nov 16;12(11):1091. doi: 10.3390/vetsci12111091 (PMC12656902; doi:10.3390/vetsci12111091)
Supplement: Supplementary file 1 [file vetsci-12-01091-s001.zip]

Archive with 6 entries (6 files):
- BLVU_HR_final.csv
- Both.Species_final.csv
- Patient_dat_final.csv
- Supplemental Tables and Figure.pdf
- Supplementary Arithmetic Mean Table 5A-C.pdf
- TUVU_HR_final.csv
