# Supplementary material for: Evaluation of a Multimodal Anesthetic Protocol for Immobilization in Black Vultures (Coragyps atratus) and Turkey Vultures (Cathartes aura)
Source: Vet Sci. 2025 Nov 16;12(11):1091. doi: 10.3390/vetsci12111091 (PMC12656902; doi:10.3390/vetsci12111091)
Supplement: Supplementary file 1 [file vetsci-12-01091-s001.zip › BLVU_HR_final.csv]

Patient.ID	Species	time.interval	acutal.Time	Et.agent	Temp	HR	RR	SpO2	SBP	DBP	MBP	EtCO2	Event
B2	BLVU	0	15:00	0.9	98.4	60	10	99	193	142	159	36	Setting up
B7	BLVU	0	11:05	1.4	100.6	65	10	100	187	136	153	34	Setting up
B6	BLVU	0	9:05	2.7	NA	66	8	NA	86	44	55	33	Setting up
B1	BLVU	0	12:35	0.8	NA	69	10	94	198	159	176	33	Setting up
B5	BLVU	0	11:25	1.4	99.3	70	10	100	112	75	86	35	Setting up
B11	BLVU	0	8:25	1.5	99.9	74	10	99	128	78	94	36	Setting up
B3	BLVU	0	14:35	1.2	100.6	77	10	100	165	111	122	36	Setting up
B9	BLVU	0	11:35	1.6	100.8	81	10	92	167	103	131	33	Setting up
B10	BLVU	0	8:40	1.1	100.8	84	10	100	173	123	137	45	Setting up
B8	BLVU	0	8:25	1.6	96.1	87	10	100	153	109	128	35	Setting up
B4	BLVU	0	8:48	0.4	NA	106	5	100	176	115	135	49	Setting up
B2	BLVU	5	15:05	0.9	99.3	58	10	99	197	146	163	39	Setting up
B7	BLVU	5	11:10	1.1	101.8	63	10	100	187	136	153	40	Setting up
B1	BLVU	5	12:40	0.8	NA	69	10	94	192	150	168	30	Setting up
B11	BLVU	5	8:30	1.4	100.8	71	10	100	119	75	90	36	Setting up
B5	BLVU	5	11:30	1.6	99.9	73	10	100	211	156	174	35	Setting up
B9	BLVU	5	11:40	1.2	104	75	10	100	181	118	139	33	Setting up
B10	BLVU	5	8:45	1.3	100.6	84	10	100	174	101	143	46	Setting up
B3	BLVU	5	14:40	1.1	99.3	89	10	100	163	75	102	45	Setting up
B8	BLVU	5	8:30	1.6	100.2	91	10	100	142	91	114	38	Setting up
B6	BLVU	5	9:10	0.6	NA	101	8	100	120	82	88	46	Setting up
B4	BLVU	5	8:55	0.5	NA	103	10	100	226	145	172	54	Setting up
B7	BLVU	10	11:15	1.7	101.5	66	10	100	174	124	149	43	Setting up
B1	BLVU	10	12:50	0.8	99.9	67	10	95	185	122	154	38	Setting up
B2	BLVU	10	15:10	1.3	99	67	10	99	197	149	167	39	ERG
B5	BLVU	10	11:35	1.5	99.9	71	10	100	206	152	175	36	ERG
B11	BLVU	10	8:35	1.4	100.9	74	10	100	116	67	90	38	Setting up
B6	BLVU	10	9:15	0.7	NA	78	8	100	116	77	93	45	Setting up
B10	BLVU	10	8:50	1.5	100.6	80	10	100	175	111	139	37	Setting up
B9	BLVU	10	11:45	1.1	103.6	84	10	100	175	120	143	42	Setting up
B8	BLVU	10	8:35	1.4	100.9	88	10	100	135	88	112	40	Setting up
B3	BLVU	10	14:45	1.2	99.1	93	10	100	157	80	109	44	ERG
B4	BLVU	10	9:00	1.1	NA	100	10	99	NA	148	180	58	Setting up
B2	BLVU	15	15:15	1.2	99	68	9	98	200	152	168	41	ERG
B7	BLVU	15	11:20	1.8	101.1	68	10	99	167	111	135	44	ERG
B5	BLVU	15	11:40	1.5	99.7	70	10	100	214	168	187	36	ERG
B1	BLVU	15	12:55	0.8	100.2	75	10	95	196	152	166	40	Setting up
B11	BLVU	15	8:40	1.4	100.8	75	10	100	115	66	87	38	ERG
B6	BLVU	15	9:20	0.8	NA	80	8	100	123	77	97	43	Setting up
B9	BLVU	15	11:50	1.2	103.3	81	10	100	180	120	143	39	ERG
B10	BLVU	15	8:55	1.6	100.6	85	10	100	175	111	135	38	Setting up
B8	BLVU	15	8:40	1.3	100.9	85	10	100	129	84	105	41	Setting up
B4	BLVU	15	9:05	1.1	NA	101	10	99	233	131	165	57	Setting up
B3	BLVU	15	14:50	1.2	98.6	106	10	100	165	88	113	48	ERG
B1	BLVU	20	13:00	0.8	100.6	70	10	95	176	134	156	41	Setting up
B5	BLVU	20	11:45	1.5	99.7	70	10	100	223	171	189	37	ERG
B7	BLVU	20	11:25	1.7	100.8	70	10	99	159	97	121	44	ERG
B2	BLVU	20	15:20	1.2	98.8	71	9	98	211	149	176	41	ERG
B6	BLVU	20	9:25	0.7	NA	76	8	100	120	77	88	44	ERG
B11	BLVU	20	8:45	1.4	100.9	77	10	100	113	69	85	39	ERG
B9	BLVU	20	11:55	1.2	103.1	80	10	100	174	120	145	38	ERG
B10	BLVU	20	9:00	1.7	100.6	85	10	100	171	113	132	38	ERG
B8	BLVU	20	8:45	1.3	100.8	88	10	100	127	84	106	43	Setting up
B4	BLVU	20	9:10	1.1	NA	100	10	100	166	92	137	65	ERG
B3	BLVU	20	14:55	1.3	98.6	103	10	100	165	88	113	43	ERG
B1	BLVU	25	13:05	0.8	100.4	65	10	97	179	126	153	40	ERG
B7	BLVU	25	11:30	1.4	100.6	71	10	98	161	103	126	44	ERG
B5	BLVU	25	11:50	1.4	99.7	72	10	100	214	169	187	37	ERG
B11	BLVU	25	8:50	1.4	100.8	78	10	100	116	62	86	39	ERG
B9	BLVU	25	12:00	1.2	102.9	78	10	100	78	118	144	38	ERG
B6	BLVU	25	9:30	0.7	NA	80	8	100	121	81	93	42	ERG
B2	BLVU	25	15:25	1.2	98.8	86	9	99	220	156	177	42	ERG
B10	BLVU	25	9:05	1.6	100.8	89	10	100	167	115	132	39	ERG
B8	BLVU	25	8:50	1.3	100.6	91	10	100	129	87	106	43	ERG
B4	BLVU	25	9:20	1.2	NA	99	10	100	207	144	165	64	ERG
B3	BLVU	25	15:00	1.4	98.2	100	10	100	153	88	114	37	ERG
B7	BLVU	30	11:35	1.2	100.4	69	10	98	162	109	132	44	ERG
B1	BLVU	30	13:10	0.9	100.2	70	10	94	190	139	156	41	ERG
B5	BLVU	30	11:55	1.3	99.7	70	10	100	223	175	193	38	ERG
B11	BLVU	30	8:55	1.4	100.6	79	10	100	116	69	87	39	ERG
B6	BLVU	30	9:35	0.7	NA	79	8	100	116	82	93	49	ERG
B9	BLVU	30	12:05	1.2	102.6	79	10	100	171	118	144	37	ERG
B8	BLVU	30	8:55	1.4	100.4	85	10	100	126	87	99	43	ERG
B2	BLVU	30	15:30	1.2	98.6	90	9	98	222	157	178	42	ERG
B10	BLVU	30	9:10	1.6	100.8	93	10	100	183	111	140	39	ERG
B3	BLVU	30	15:05	1.4	98.2	99	10	100	162	89	116	35	ERG
B4	BLVU	30	9:25	1.2	NA	100	10	99	208	69	115	63	ERG
B7	BLVU	35	11:40	1.2	100.2	68	9	100	160	109	127	44	ERG
B1	BLVU	35	13:15	0.9	100	74	10	94	191	161	170	36	ERG
B5	BLVU	35	12:00	1.3	99.5	74	10	98	227	176	194	39	ERG
B9	BLVU	35	12:10	1.2	102.4	77	10	100	178	117	141	37	ERG
B6	BLVU	35	9:40	0.7	NA	79	10	100	121	86	102	45	ERG
B11	BLVU	35	9:00	1.4	100.6	81	10	100	117	68	89	40	ERG
B8	BLVU	35	9:00	1.4	100.2	87	10	100	118	77	82	44	ERG
B10	BLVU	35	9:15	1.5	100.8	90	10	100	171	127	145	39	ERG
B2	BLVU	35	15:35	1.1	98.4	97	9	98	230	163	185	42	ERG
B4	BLVU	35	9:30	1.3	NA	100	10	100	188	116	156	66	ERG
B3	BLVU	35	15:10	1.4	98.1	110	10	100	164	100	120	39	ERG
B7	BLVU	40	11:45	1.2	99.9	68	10	98	166	110	129	44	ERG
B1	BLVU	40	13:20	0.9	99.9	74	10	93	188	136	153	41	ERG
B9	BLVU	40	12:15	1.2	102	78	10	100	176	122	145	37	ERG
B5	BLVU	40	12:05	1.3	99.3	79	10	98	236	175	203	39	ERG
B6	BLVU	40	9:45	0.7	NA	79	10	100	121	82	99	49	ERG
B11	BLVU	40	9:05	1.4	100.6	81	10	100	119	70	90	41	ERG
B8	BLVU	40	9:05	1.4	100.2	84	10	100	116	76	89	44	ERG
B10	BLVU	40	9:20	1.5	100.8	89	10	100	175	122	149	40	ERG
B2	BLVU	40	15:40	1.1	98.4	98	9	98	230	169	189	42	ERG
B4	BLVU	40	9:35	1.2	NA	100	10	100	178	63	108	67	ERG
B3	BLVU	40	15:15	1.4	97.9	110	10	100	170	99	125	39	ERG
B7	BLVU	45	11:50	1.3	99.9	67	9	99	166	106	140	45	ERG
B1	BLVU	45	13:25	0.9	99.9	73	10	95	194	146	168	42	ERG
B9	BLVU	45	12:20	1.2	101.8	77	10	100	179	126	149	37	ERG
B5	BLVU	45	12:10	1.4	99.1	78	10	98	239	182	204	40	ERG
B6	BLVU	45	9:50	0.7	NA	78	10	100	123	83	102	49	ERG
B11	BLVU	45	9:10	1.4	100.6	80	10	100	119	71	92	41	ERG
B8	BLVU	45	9:10	1.4	100	85	10	100	123	78	95	45	ERG
B10	BLVU	45	9:25	1.5	100.2	91	10	100	173	131	147	40	ERG
B2	BLVU	45	15:45	1.1	98.2	97	9	99	232	175	194	42	ERG
B4	BLVU	45	9:40	1.2	NA	99	10	100	208	77	120	67	ERG
B3	BLVU	45	15:20	1.5	98.2	104	10	100	167	88	124	41	ERG
B7	BLVU	50	11:55	1.3	99.7	67	10	100	164	117	142	39	ERG
B1	BLVU	50	13:30	0.9	99.7	77	10	94	204	154	170	43	ERG
B9	BLVU	50	12:25	1.3	101.7	77	10	100	176	122	148	38	ERG
B6	BLVU	50	9:55	0.7	NA	78	10	100	121	81	94	47	ERG
B5	BLVU	50	12:15	1.4	99.3	80	10	99	238	177	196	40	ERG
B11	BLVU	50	9:15	1.4	100.4	81	10	100	125	74	97	45	ERG
B10	BLVU	50	9:30	1.5	100.2	91	10	100	180	129	143	41	ERG
B8	BLVU	50	9:15	1.2	99.9	97	10	100	135	89	101	40	ERG
B4	BLVU	50	9:50	1.2	NA	98	10	100	207	97	133	68	ERG
B2	BLVU	50	15:50	1.1	98.2	101	9	98	237	174	205	43	ERG
B3	BLVU	50	15:25	1.5	97.9	105	10	100	172	98	125	42	ERG
B7	BLVU	55	12:00	1.3	99.5	65	10	100	173	121	147	39	ERG
B1	BLVU	55	13:35	0.9	99.7	69	10	95	210	145	175	42	ERG
B9	BLVU	55	12:30	1.3	101.5	76	10	100	183	128	152	38	ERG
B5	BLVU	55	12:20	1.4	99.1	78	10	98	230	182	195	41	ERG
B11	BLVU	55	9:20	1.4	100.4	81	10	100	128	76	102	41	ERG
B6	BLVU	55	10:00	0.7	NA	81	12	100	126	88	102	47	ERG
B10	BLVU	55	9:35	1.4	100.4	91	10	100	182	123	145	41	ERG
B4	BLVU	55	9:55	1.1	NA	97	10	99	206	54	104	66	ERG
B2	BLVU	55	15:55	1.1	98.2	101	9	99	235	184	207	43	ERG
B3	BLVU	55	15:30	1.5	97.9	104	10	100	175	96	120	42	ERG
B8	BLVU	55	9:20	1.2	99.7	105	10	100	158	107	124	38	ERG
B7	BLVU	60	12:05	1.3	99.1	69	10	99	181	126	144	39	ERG
B9	BLVU	60	12:35	1.2	101.3	74	10	100	183	123	147	38	ERG
B1	BLVU	60	13:40	0.9	99.5	78	10	94	203	151	173	43	ERG
B6	BLVU	60	10:05	0.7	NA	78	12	100	134	97	113	47	ERG
B11	BLVU	60	9:25	1.4	100.2	79	10	100	134	87	110	42	ERG
B5	BLVU	60	12:25	1.3	99	84	10	98	237	188	209	42	ERG
B10	BLVU	60	9:40	1.3	100.4	90	10	100	177	128	154	42	ERG
B4	BLVU	60	10:00	1.1	NA	95	10	99	232	180	193	63	ERG
B2	BLVU	60	16:00	1.1	98.1	100	9	100	238	184	208	43	ERG
B3	BLVU	60	15:35	1.5	97.7	105	10	100	167	99	126	42	ERG
B8	BLVU	60	9:25	1.2	99.5	105	10	100	163	116	136	38	ERG
B7	BLVU	65	12:10	1.3	99.1	64	10	98	179	128	148	39	ERG
B1	BLVU	65	13:45	0.9	99.5	70	10	95	208	151	179	42	ERG
B9	BLVU	65	12:40	1.3	101.3	76	10	100	180	126	151	38	ERG
B6	BLVU	65	10:10	0.7	NA	78	12	100	134	97	113	47	ERG
B5	BLVU	65	12:30	1.4	99.3	81	10	98	234	187	207	42	ERG
B11	BLVU	65	9:30	1.4	100	83	10	100	138	90	108	42	ERG
B10	BLVU	65	9:45	1.3	100.2	89	10	100	189	139	157	42	ERG
B2	BLVU	65	16:05	1.1	97.9	94	9	99	238	179	208	44	ERG
B4	BLVU	65	10:05	1.1	NA	94	10	100	214	102	142	55	ERG
B8	BLVU	65	9:30	1.2	99.5	104	10	100	163	116	136	38	ERG
B3	BLVU	65	15:40	1.5	97.7	105	10	100	159	105	128	42	ERG
B7	BLVU	70	12:15	1.3	99	63	10	100	183	135	152	40	ERG
B9	BLVU	70	12:45	1.3	101.3	76	10	100	187	127	157	38	ERG
B1	BLVU	70	13:50	0.9	99.3	80	10	96	223	179	193	43	ERG
B6	BLVU	70	10:15	0.9	NA	80	12	100	133	103	114	46	ERG
B5	BLVU	70	12:35	1.4	99.5	81	10	97	235	174	198	42	ERG
B11	BLVU	70	9:35	1.4	100	84	10	100	140	91	116	42	ERG
B10	BLVU	70	9:50	1.3	100.2	91	10	100	186	137	159	42	ERG
B4	BLVU	70	10:10	1	NA	93	10	99	190	69	135	65	ERG
B2	BLVU	70	16:10	1.1	97.9	95	9	99	236	184	207	44	ERG
B3	BLVU	70	15:45	1.5	97.7	101	10	100	167	94	129	42	ERG
B8	BLVU	70	9:35	1.2	99.3	102	10	100	167	122	144	37	ERG
B7	BLVU	75	12:20	1.3	98.8	62	10	100	182	131	148	39	ERG
B9	BLVU	75	12:50	1.3	101.1	75	10	100	186	125	153	39	ERG
B1	BLVU	75	13:55	0.9	99.3	77	10	95	208	167	189	44	ERG
B5	BLVU	75	12:40	1.4	99.3	82	10	97	235	175	197	43	ERG
B11	BLVU	75	9:40	1.5	100	83	10	100	146	99	118	41	ERG
B2	BLVU	75	16:15	1.1	97.9	89	9	99	236	180	208	44	ERG
B6	BLVU	75	10:20	1.2	NA	89	12	100	135	95	110	46	ERG
B10	BLVU	75	9:55	1.3	100.2	90	10	100	193	151	162	43	ERG
B4	BLVU	75	10:15	1.1	NA	93	10	99	215	120	151	45	ERG
B3	BLVU	75	15:50	1.5	97.7	100	10	100	175	93	125	42	ERG
B8	BLVU	75	9:40	1.2	99.1	103	10	100	170	123	143	38	ERG
B7	BLVU	80	12:25	1.3	98.8	62	10	99	184	138	155	40	ERG
B1	BLVU	80	14:00	0.9	99	71	10	94	207	145	184	44	ERG
B9	BLVU	80	12:55	1.3	100.9	76	10	100	186	132	152	39	ERG
B5	BLVU	80	12:45	1.3	99.3	82	10	97	237	195	209	43	ERG
B11	BLVU	80	9:45	1.4	99.7	84	10	100	160	103	131	41	ERG
B10	BLVU	80	10:00	1.3	100	88	10	100	197	141	159	43	ERG
B6	BLVU	80	10:25	1.3	NA	91	12	100	141	103	115	48	ERG
B2	BLVU	80	16:20	1.1	97.7	92	9	99	234	172	207	44	ERG
B4	BLVU	80	10:20	1	NA	93	10	99	231	88	135	51	ERG
B3	BLVU	80	15:55	1.5	97.5	100	10	100	173	94	124	42	ERG
B8	BLVU	80	9:45	1.2	99.1	103	10	100	175	130	151	38	ERG
B7	BLVU	85	12:30	1.3	98.6	62	10	99	181	142	156	40	ERG
B9	BLVU	85	13:00	1.3	100.9	74	10	100	181	129	159	40	ERG
B1	BLVU	85	14:05	0.9	99.1	77	10	96	213	151	186	45	ERG
B5	BLVU	85	12:50	1.4	99.3	83	10	97	237	192	209	43	ERG
B10	BLVU	85	10:05	1.3	100.4	87	10	100	208	142	164	43	ERG
B11	BLVU	85	9:50	1.4	99.7	87	10	100	168	114	137	42	ERG
B6	BLVU	85	10:30	1.7	NA	92	12	100	132	102	111	47	ERG
B2	BLVU	85	16:25	1.1	97.7	94	9	98	235	182	208	44	ERG
B4	BLVU	85	10:25	1.1	NA	94	10	100	229	155	160	64	ERG
B3	BLVU	85	16:00	1.5	97.5	99	10	100	182	98	130	38	ERG
B8	BLVU	85	9:50	1.2	99	102	10	100	169	126	145	38	ERG
B7	BLVU	90	12:35	1.3	98.6	63	10	100	190	136	155	41	ERG
B1	BLVU	90	14:10	0.9	99	74	10	95	216	167	183	44	ERG
B9	BLVU	90	13:05	1.3	100.8	77	10	100	188	138	153	40	ERG
B5	BLVU	90	12:55	1.4	99.1	82	10	97	239	191	210	44	ERG
B11	BLVU	90	9:55	1.4	99.7	85	10	100	169	113	140	42	ERG
B10	BLVU	90	10:10	1.4	100	87	10	100	202	158	170	38	ERG
B2	BLVU	90	16:30	1.1	97.7	94	9	98	234	186	209	45	ERG
B4	BLVU	90	10:30	1.2	NA	95	10	100	226	101	167	60	ERG
B3	BLVU	90	16:05	1.5	97.3	98	10	100	177	105	129	36	ERG
B6	BLVU	90	10:35	1.7	NA	101	12	100	118	83	95	48	ERG
B8	BLVU	90	9:55	1.2	99	104	10	100	179	129	151	39	ERG
B7	BLVU	95	12:40	1.3	98.6	62	10	99	184	141	154	40	ERG
B9	BLVU	95	13:10	1.3	100.8	78	10	100	179	133	158	40	ERG
B5	BLVU	95	13:00	1.4	99.1	83	10	97	234	194	208	44	ERG
B10	BLVU	95	10:15	1.4	99.9	84	10	100	225	145	167	36	ERG
B11	BLVU	95	10:00	1.5	99.3	85	10	100	172	107	144	41	ERG
B1	BLVU	95	14:15	0.9	98.8	90	10	97	224	175	193	45	ERG
B2	BLVU	95	16:35	1.1	97.5	91	9	99	NA	181	209	45	ERG
B4	BLVU	95	10:35	1.3	NA	94	10	100	232	79	130	56	ERG
B3	BLVU	95	16:10	1.6	97.2	95	10	100	168	104	131	35	ERG
B6	BLVU	95	10:40	1.7	NA	101	12	100	127	90	99	48	ERG
B8	BLVU	95	10:00	1.2	98.8	102	10	100	181	129	153	39	ERG
B7	BLVU	100	12:45	1.3	98.6	64	10	100	189	137	152	41	ERG
B1	BLVU	100	14:20	0.9	99	79	10	96	229	168	208	44	ERG
B9	BLVU	100	13:15	1.3	100.6	79	10	100	204	151	168	41	ERG
B5	BLVU	100	13:05	1.4	99.3	83	10	97	232	180	204	44	ERG
B10	BLVU	100	10:20	1.4	99.7	86	10	100	211	151	177	36	ERG
B11	BLVU	100	10:05	1.4	99.3	89	10	100	173	113	147	43	ERG
B6	BLVU	100	10:45	1.7	NA	89	12	100	134	93	106	46	ERG
B2	BLVU	100	16:40	1.1	97.5	90	9	99	NA	187	213	45	ERG
B3	BLVU	100	16:15	1.4	97	92	10	100	174	102	137	35	ERG
B4	BLVU	100	10:40	1.2	NA	94	10	100	190	112	138	65	ERG
B8	BLVU	100	10:05	1.2	98.6	101	10	100	184	130	155	38	ERG
B7	BLVU	105	12:50	1.3	98.4	64	1	100	189	141	162	42	ERG
B9	BLVU	105	13:20	1.3	100.6	76	10	100	188	132	163	41	ERG
B5	BLVU	105	13:10	1.4	99.3	84	10	97	235	194	208	44	ERG
B10	BLVU	105	10:25	1.4	99.5	85	10	100	210	144	189	36	ERG
B1	BLVU	105	14:25	0.9	98.8	88	10	96	231	172	191	45	ERG
B11	BLVU	105	10:10	1.4	99.3	91	10	100	179	125	145	44	ERG
B2	BLVU	105	16:45	1.1	97.7	91	9	100	NA	185	NA	45	ERG
B6	BLVU	105	10:50	1.7	NA	95	12	100	139	98	112	45	ERG
B4	BLVU	105	10:45	1.2	NA	96	10	100	203	138	155	64	ERG
B3	BLVU	105	16:20	1.4	97	98	10	100	175	117	131	38	ERG
B8	BLVU	105	10:10	1.2	98.6	102	10	100	182	129	154	39	ERG
B7	BLVU	110	12:55	1.3	98.4	67	10	99	180	133	154	42	ERG
B5	BLVU	110	13:15	1.4	99.3	81	10	97	237	178	197	44	ERG
B9	BLVU	110	13:25	1.3	100.6	85	10	100	198	128	173	43	ERG
B10	BLVU	110	10:30	1.4	99.3	86	10	100	208	158	174	36	ERG
B1	BLVU	110	14:30	0.9	98.6	90	10	97	234	165	188	46	ERG
B11	BLVU	110	10:15	1.5	99.1	91	10	99	173	123	149	43	ERG
B2	BLVU	110	16:50	1.1	97.5	91	9	100	NA	NA	NA	45	End
B4	BLVU	110	10:50	1.2	NA	95	10	100	209	114	145	58	ERG
B6	BLVU	110	10:55	1.7	NA	95	12	100	139	99	107	44	ERG
B3	BLVU	110	16:25	1.4	97.2	99	10	100	180	105	130	40	ERG
B8	BLVU	110	10:15	1.2	98.4	102	10	100	187	129	148	39	ERG
B7	BLVU	115	13:00	1.3	98.4	67	10	100	181	141	161	42	ERG
B9	BLVU	115	13:35	1.3	100.4	82	10	100	194	136	165	43	EEG
B5	BLVU	115	13:20	1.4	99	83	10	97	NA	197	213	42	ERG
B6	BLVU	115	11:00	1.9	NA	84	12	100	127	90	104	44	ERG
B1	BLVU	115	14:35	0.9	98.6	86	10	97	236	155	182	45	ERG
B10	BLVU	115	10:35	1.4	99.3	86	10	100	227	150	180	35	ERG
B11	BLVU	115	10:20	1.5	99	92	10	99	174	119	150	44	ERG
B4	BLVU	115	10:55	1.2	NA	94	10	100	224	98	140	54	ERG
B3	BLVU	115	16:30	1.4	97.2	96	10	100	187	109	136	41	ERG
B8	BLVU	115	10:20	1.2	98.4	103	10	100	186	134	155	39	ERG
B10	BLVU	120	10:40	1.4	99.3	84	10	100	222	149	186	35	ERG
B6	BLVU	120	11:05	1.8	NA	90	12	100	131	99	107	44	ERG
B4	BLVU	120	11:00	1.1	NA	95	10	100	192	85	127	66	ERG
B9	BLVU	120	13:38	1.1	100.6	97	12	100	186	142	164	48	EEG
B3	BLVU	120	16:35	1.4	97	98	10	100	182	102	136	43	ERG
B1	BLVU	120	14:40	0.9	98.8	100	10	96	213	166	192	48	ERG
B8	BLVU	120	10:25	1.2	98.4	104	10	99	187	126	155	39	ERG
B5	BLVU	120	13:30	NA	NA	NA	NA	NA	NA	NA	NA	NA	NA
B7	BLVU	120	13:03	NA	NA	NA	NA	NA	NA	NA	NA	NA	NA
B7	BLVU	125	13:05	1.2	99.5	65	10	98	182	137	151	41	EEG
B9	BLVU	125	13:41	0.6	100.6	84	12	100	203	148	160	49	EEG
B4	BLVU	125	11:05	1.3	NA	96	10	100	173	108	129	66	ERG
B6	BLVU	125	11:10	1.8	NA	96	12	100	140	107	118	44	ERG
B3	BLVU	125	16:40	1.4	97	99	10	100	181	100	127	44	ERG
B8	BLVU	125	10:35	1.2	99.1	102	10	100	182	126	156	39	EEG
B5	BLVU	125	13:32	NA	NA	NA	NA	NA	NA	NA	NA	NA	NA
B7	BLVU	130	13:10	0.7	99.9	66	12	100	176	121	150	50	EEG
B6	BLVU	130	11:15	1.8	NA	94	12	100	135	91	105	43	ERG
B4	BLVU	130	11:10	1.3	NA	96	10	100	212	113	138	65	ERG
B3	BLVU	130	16:45	1.4	NA	98	10	100	168	106	136	44	EEG
B8	BLVU	130	10:38	0.8	99	100	6	99	176	123	147	45	EEG
B5	BLVU	130	13:34	NA	NA	NA	NA	NA	NA	NA	NA	NA	NA
B6	BLVU	135	11:20	1.8	NA	92	12	100	140	99	113	43	ERG
B3	BLVU	135	16:47	1.2	NA	99	13	100	176	88	139		EEG
B4	BLVU	135	11:15	1.3	NA	99	10	NA	212	113	138	58	ERG
B8	BLVU	135	10:41	0.5	99	103	20	100	183	129	147	45	EEG
B5	BLVU	135	13:36	NA	NA	NA	NA	NA	NA	NA	NA	NA	NA
B7	BLVU	135	13:12	NA	NA	NA	NA	NA	NA	NA	NA	NA	NA
B4	BLVU	140	11:20	1.3	NA	95	10	100	216	111	146	57	ERG
B8	BLVU	140	10:44	0.4	99	96	12	99	169	118	142	45	EEG
B3	BLVU	140	16:49	0.9	NA	102	12	100	181	101	144	45	EEG
B8	BLVU	145	10:47	0.4	99	89	7	99	181	141	154	47	EEG
B3	BLVU	145	16:51	0.7	NA	97	6	100	195	139	149	48	EEG
B4	BLVU	145	11:25	1.3	NA	100	10	NA	221	132	152	56	ERG
B8	BLVU	150	10:50	0.3	99.3	87	9	99	174	135	147	41	EEG
B4	BLVU	150	11:30	1.3	NA	100	10	100	238	123	161	56	ERG
B3	BLVU	150	16:53	NA	NA	NA	NA	NA	NA	NA	NA	NA	NA
B4	BLVU	155	11:35	1.3	NA	100	10	100	227	137	167	56	NA
B4	BLVU	160	11:40	1.3	NA	105	10	100	222	139	166	57	EEG
B6	BLVU	Baseline	NA	NA	NA	100	44	NA	NA	NA	NA	NA	Pre-anesthesia
B5	BLVU	Baseline	NA	NA	NA	120	56	NA	NA	NA	NA	NA	Pre-anesthesia
B9	BLVU	Baseline	NA	NA	NA	124	48	NA	NA	NA	NA	NA	Pre-anesthesia
B3	BLVU	Baseline	NA	NA	NA	136	70	NA	NA	NA	NA	NA	Pre-anesthesia
B11	BLVU	Baseline	NA	NA	NA	140	48	NA	NA	NA	NA	NA	Pre-anesthesia
B2	BLVU	Baseline	NA	NA	NA	140	34	NA	NA	NA	NA	NA	Pre-anesthesia
B7	BLVU	Baseline	NA	NA	NA	148	42	NA	NA	NA	NA	NA	Pre-anesthesia
B10	BLVU	Baseline	NA	NA	NA	152	60	NA	NA	NA	NA	NA	Pre-anesthesia
B8	BLVU	Baseline	NA	NA	NA	152	36	NA	NA	NA	NA	NA	Pre-anesthesia
B1	BLVU	Baseline	NA	NA	NA	176	48	NA	NA	NA	NA	NA	Pre-anesthesia
B4	BLVU	Baseline	NA	NA	NA	NA	NA	NA	NA	NA	NA	NA	Pre-anesthesia
