# Supplementary material for: Evaluation of a Multimodal Anesthetic Protocol for Immobilization in Black Vultures (Coragyps atratus) and Turkey Vultures (Cathartes aura)
Source: Vet Sci. 2025 Nov 16;12(11):1091. doi: 10.3390/vetsci12111091 (PMC12656902; doi:10.3390/vetsci12111091)
Supplement: Supplementary file 1 [file vetsci-12-01091-s001.zip › Patient_dat_final.csv]

ID	Study_ID	Species	Body_mass_kg	Anesthesia_time_min	ERG_time_min	Induction_score_of5	Recovery_score_of5	Basal_HR	Basal_RR	ETT_size
BLVU_127	B4	BLVU	1.99	180	145	4	5	NA	NA	3
BLVU_119	B1	BLVU	1.48	133	96	5	4	176	48	3
BLVU_126	B6	BLVU	1.2	146	118	3	4	100	44	3
BLVU_129	B5	BLVU	2.1	131	107	4	5	120	56	3
BLVU_128	B10	BLVU	1.8	129	102	2	4	152	60	3
BLVU_122	B7	BLVU	2	122	101	3	4	148	42	3
BLVU_121	B8	BLVU	2	135	100	4	4	152	36	3
BLVU_123	B9	BLVU	1.9	125	107	4	4	124	48	3
BLVU_124	B11	BLVU	2.2	160	106	3	5	140	48	3
BLVU_120	B2	BLVU	1.95	125	96	1	4	140	34	4
BLVU_130	B3	BLVU	2.1	135	121	2	4	136	70	3
TUVU_209	R4	TUVU	1.8	145	115	4	5	150	42	3
TUVU_206	R3	TUVU	2	133	115	4	4	220	48	3
TUVU_208	R1	TUVU	1.9	123	104	4	5	186	40	3
TUVU_207	R2	TUVU	2	156	131	4	5	100	80	3
