# Supplementary material for: Evaluation of a Multimodal Anesthetic Protocol for Immobilization in Black Vultures (Coragyps atratus) and Turkey Vultures (Cathartes aura)
Source: Vet Sci. 2025 Nov 16;12(11):1091. doi: 10.3390/vetsci12111091 (PMC12656902; doi:10.3390/vetsci12111091)
Supplement: Supplementary file 1 [file vetsci-12-01091-s001.zip › TUVU_HR_final.csv]

Patient.ID	Species	time.interval	acutal.Time	Et agent	Temp	HR	RR	SpO2	SBP	DBP	MBP	EtCO2	Event
R1	TUVU	Baseline	NA	NA	NA	186	40	NA	NA	NA	NA	NA	Pre-anesthesia
R1	TUVU	0	14:45	1.3	99.9	79	10	100	174	140	156	35	Setting up
R1	TUVU	5	14:50	1	99.9	84	10	100	167	139	148	34	Setting up
R1	TUVU	10	14:55	1.5	100	104	10	100	171	148	154	33	Setting up
R1	TUVU	15	15:00	1.5	99.9	107	10	100	182	125	161	35	ERG
R1	TUVU	20	15:05	1.5	99.7	106	10	100	191	146	163	36	ERG
R1	TUVU	25	15:10	1.5	99.5	107	10	100	189	156	170	37	ERG
R1	TUVU	30	15:15	1.5	99.3	109	10	100	191	139	164	37	ERG
R1	TUVU	35	15:20	1.5	99.1	115	10	100	192	143	163	37	ERG
R1	TUVU	40	15:25	1.5	99	114	10	100	187	138	161	38	ERG
R1	TUVU	45	15:30	1.4	98.6	117	10	100	182	152	161	38	ERG
R1	TUVU	50	15:35	1.4	98.4	119	10	100	184	114	148	37	ERG
R1	TUVU	55	15:40	1.4	98.2	113	10	100	175	150	157	37	ERG
R1	TUVU	60	15:45	1.4	98.1	116	10	100	174	147	156	36	ERG
R1	TUVU	65	15:50	1.4	97.9	116	10	100	172	133	149	36	ERG
R1	TUVU	70	15:55	1.4	97.7	117	10	100	174	123	150	36	ERG
R1	TUVU	75	16:00	1.4	97.5	119	10	100	175	130	156	36	ERG
R1	TUVU	80	16:05	1.4	97.5	118	10	100	167	120	144	37	ERG
R1	TUVU	85	16:10	1.4	97.5	119	10	100	154	115	138	38	ERG
R1	TUVU	90	16:15	1.4	97.5	117	10	100	165	127	144	38	ERG
R1	TUVU	95	16:20	1.4	97.3	116	10	100	164	127	139	38	ERG
R1	TUVU	100	16:25	1.4	97.3	116	10	100	164	121	137	38	ERG
R1	TUVU	105	16:30	1.4	97.2	116	10	100	158	124	138	38	ERG
R1	TUVU	110	16:35	1.4	97.2	117	10	100	156	131	139	38	ERG
R1	TUVU	115	16:40	1.4	97.2	117	10	100	158	106	132	38	ERG
R2	TUVU	Baseline	NA	NA	NA	100	80	NA	NA	NA	NA	NA	Pre-anesthesia
R2	TUVU	0	8:30	1.4	NA	85	10	97	199	135	156	45	Setting up
R2	TUVU	5	8:35	1.6	102	83	10	98	207	153	171	37	Setting up
R2	TUVU	10	8:40	1.4	102	84	10	98	220	151	170	35	Setting up
R2	TUVU	15	8:45	1.3	101.3	83	10	99	224	157	172	34	ERG
R2	TUVU	20	8:50	1.4	100.9	81	10	100	211	155	184	33	ERG
R2	TUVU	25	8:55	1.4	100.6	84	10	99	212	158	179	33	ERG
R2	TUVU	30	9:00	1.4	100.4	81	10	100	217	174	180	37	ERG
R2	TUVU	35	9:05	1.4	100	80	10	100	202	141	169	38	ERG
R2	TUVU	40	9:10	1.4	99.9	79	10	99	192	147	162	39	ERG
R2	TUVU	45	9:15	1.4	99.9	75	10	98	180	140	152	39	ERG
R2	TUVU	50	9:20	1.4	99.5	78	10	99	197	139	154	39	ERG
R2	TUVU	55	9:25	1.4	99.3	78	10	100	209	125	151	39	ERG
R2	TUVU	60	9:30	1.4	99.1	80	10	100	180	151	159	40	ERG
R2	TUVU	65	9:35	1.4	99	80	10	100	184	126	154	40	ERG
R2	TUVU	70	9:40	1.4	98.8	80	10	100	184	126	161	40	ERG
R2	TUVU	75	9:45	1.4	98.6	78	10	100	185	126	146	40	ERG
R2	TUVU	80	9:50	1.4	98.4	80	10	100	190	119	143	41	ERG
R2	TUVU	85	9:55	1.4	98.2	81	10	100	184	129	151	41	ERG
R2	TUVU	90	10:00	1.2	98.2	85	10	100	198	133	154	41	ERG
R2	TUVU	95	10:05	1.2	98.1	84	10	100	198	145	173	42	ERG
R2	TUVU	100	10:10	1.2	97.9	86	10	100	196	147	168	37	ERG
R2	TUVU	105	10:15	1.2	97.7	83	10	100	192	146	159	36	ERG
R2	TUVU	110	10:20	1.2	97.5	82	10	100	203	146	172	36	ERG
R2	TUVU	115	10:25	1.2	97.5	81	10	100	207	144	179	36	ERG
R2	TUVU	120	10:30	1.2	97.3	84	10	100	204	147	176	36	ERG
R2	TUVU	125	10:35	1.2	97.2	83	10	100	213	142	181	36	ERG
R2	TUVU	130	10:40	1.2	97.2	85	10	100	215	130	182	36	ERG
R2	TUVU	135	10:45	1.2	97.2	84	10	100	212	130	185	35	ERG
R2	TUVU	140	10:50	1.2	97	85	10	100	216	131	174	36	ERG
R2	TUVU	145	10:55	1.2	97	84	10	100	206	136	173	35	ERG
R2	TUVU	150	11:00	1.2	NA	90	10	100	207	156	13	35	EEG
R2	TUVU	155	11:03	0.9	NA	86	10	100	201	140	168	42	EEG
R2	TUVU	160	11:06	0.7	NA	82	12	100	222	152	175	47	EEG
R2	TUVU	165	11:09	0.5	NA	82	11	100	207	140	162	50	EEG
R2	TUVU	170	11:12	0.5	NA	78	8	99	198	132	171	44	EEG
R3	TUVU	Baseline	NA	NA	NA	220	48	NA	NA	NA	NA	NA	Pre-anesthesia
R3	TUVU	0	13:30	1.2	102.4	93	10	98	119	69	71	50	Setting up
R3	TUVU	5	13:35	2	103.1	94	10	100	184	144	152	49	Setting up
R3	TUVU	10	13:40	1.4	103.1	96	10	100	177	137	148	41	Setting up
R3	TUVU	15	13:45	1.4	102.9	93	10	100	177	135	151	38	ERG
R3	TUVU	20	13:50	1.4	102.7	95	10	100	180	141	150	37	ERG
R3	TUVU	25	13:55	1.3	102.6	93	10	100	175	138	149	36	ERG
R3	TUVU	30	14:00	1.3	102.4	92	10	100	180	134	149	35	ERG
R3	TUVU	35	14:05	1.3	102.2	90	10	99	181	138	146	35	ERG
R3	TUVU	40	14:10	1.3	102.2	92	10	99	176	137	146	38	ERG
R3	TUVU	45	14:15	1.3	101.8	89	10	98	177	133	148	39	ERG
R3	TUVU	50	14:20	1.3	101.7	91	10	99	171	133	147	39	ERG
R3	TUVU	55	14:25	1.3	101.7	91	10	100	168	134	142	39	ERG
R3	TUVU	60	14:30	1.3	101.5	92	10	100	171	133	140	39	ERG
R3	TUVU	65	14:35	1.3	101.5	96	10	100	166	131	140	40	ERG
R3	TUVU	70	14:40	1.3	101.3	95	10	100	165	129	140	40	ERG
R3	TUVU	75	14:45	1.3	101.1	96	10	99	167	130	141	40	ERG
R3	TUVU	80	14:50	1.4	101.1	93	10	97	173	130	146	40	ERG
R3	TUVU	85	14:55	1.4	101.1	96	10	98	156	124	134	40	ERG
R3	TUVU	90	15:00	1.4	100.9	96	10	98	159	127	136	40	ERG
R3	TUVU	95	15:05	1.4	100.9	97	10	98	160	129	136	41	ERG
R3	TUVU	100	15:10	1.7	100.8	108	10	97	142	109	120	44	ERG
R3	TUVU	105	15:15	1.9	100.8	109	10	97	137	106	113	43	ERG
R3	TUVU	110	15:20	2.1	100.8	111	10	97	139	108	115	44	ERG
R3	TUVU	115	15:25	2.4	100.8	109	10	97	134	99	106	42	ERG
R3	TUVU	120	15:30	2.3	100.6	110	10	97	125	92	102	43	ERG
R3	TUVU	125	15:35	2.2	100.4	114	10	96	124	91	100	42	ERG
R3	TUVU	130	15:40	2.1	99.9	107	10	96	132	100	107	39	EEG
R3	TUVU	135	15:43	NA	NA	NA	NA	NA	NA	NA	NA	NA	NA
R3	TUVU	140	15:45	0.9	100	104	15	99	131	97	104	50	EEG
R4	TUVU	Baseline	NA	NA	NA	150	42	NA	NA	NA	NA	NA	Pre-anesthesia
R4	TUVU	0	11:35	1	99.9	77	10	100	223	161	181	48	Setting up
R4	TUVU	5	11:40	1.4	100.2	79	10	100	213	168	188	44	Setting up
R4	TUVU	10	11:45	1.6	99.5	90	10	100	212	156	182	44	Setting up
R4	TUVU	15	11:50	1.5	99	97	10	100	219	173	188	44	ERG
R4	TUVU	20	11:55	1.5	98.8	94	10	100	211	161	184	44	ERG
R4	TUVU	25	12:00	1.3	98.6	93	10	100	206	171	182	44	ERG
R4	TUVU	30	12:05	1.3	98.6	88	10	100	210	167	183	43	ERG
R4	TUVU	35	12:10	1.3	98.2	90	10	100	210	167	183	43	ERG
R4	TUVU	40	12:15	1.3	98.1	92	10	100	214	158	184	43	ERG
R4	TUVU	45	12:20	1.3	98.1	92	10	100	215	163	185	43	ERG
R4	TUVU	50	12:25	1.3	97.9	92	10	100	221	158	186	43	ERG
R4	TUVU	55	12:30	1.3	97.7	92	10	100	214	153	185	42	ERG
R4	TUVU	60	12:35	1.3	97.5	96	10	100	219	161	189	42	ERG
R4	TUVU	65	12:40	1.3	97.3	93	10	100	218	158	188	42	ERG
R4	TUVU	70	12:45	1.3	97.2	94	10	100	217	158	185	42	ERG
R4	TUVU	75	12:50	1.3	97	118	10	100	218	160	187	45	ERG
R4	TUVU	80	12:55	1.4	97.2	99	10	100	222	162	188	38	ERG
R4	TUVU	85	13:00	1.4	97	96	10	100	217	156	189	40	ERG
R4	TUVU	90	13:05	1.4	96.8	100	10	100	215	163	191	40	ERG
R4	TUVU	95	13:10	1.4	96.8	99	10	100	216	155	185	40	ERG
R4	TUVU	100	13:15	1.4	96.6	102	10	100	219	157	186	40	ERG
R4	TUVU	105	13:20	1.6	97	109	10	100	210	154	184	39	ERG
R4	TUVU	110	13:25	1.6	96.8	107	10	100	212	153	181	39	ERG
R4	TUVU	115	13:30	1.7	96.6	107	10	100	210	149	174	39	ERG
